# Supplementary material for: Improvement in Infection Prevention and Control Performance Following Operational Research in Sierra Leone: A Before (2021) and After (2023) Study
Source: Trop Med Infect Dis. 2023 Jul 23;8(7):376. doi: 10.3390/tropicalmed8070376 (PMC10383112; doi:10.3390/tropicalmed8070376)
Supplement: Supplementary file 1 [file tropicalmed-08-00376-s001.zip]

Archive with 3 entries (3 files):
- Suppelementary File S1. IPCAT.xls
- Suppelementary File S2. IPCAF-facility.pdf
- Supplementary Table S1.pdf
